# Supplementary material for: Characterising Biosecurity Initiatives Globally to Support the Development of a Progressive Management Pathway for Terrestrial Animals: A Scoping Review
Source: Animals (Basel). 2023 Aug 19;13(16):2672. doi: 10.3390/ani13162672 (PMC10451226; doi:10.3390/ani13162672)
Supplement: Supplementary file 1 [file animals-13-02672-s001.zip]

Archive with 1 entries (1 files):
- animals-2509491-SupplementaryFileS1-S2_18.08.23.pdf
